# Supplementary material for: Essential Oils from Wild Albanian Lamiaceae: GC-MS Profiling, Biological Activity, and Enhanced Delivery via Nanoencapsulation
Source: Molecules. 2025 Aug 9;30(16):3329. doi: 10.3390/molecules30163329 (PMC12388121; doi:10.3390/molecules30163329)
Supplement: Supplementary file 1 [file molecules-30-03329-s001.zip]

Archive with 1 entries (1 files):
- molecules-3783783-supplementary.pdf
